# Supplementary material for: Asynchronous transcription and translation of neurotransmitter-related genes characterize the initial stages of neuronal maturation in Drosophila
Source: PLoS Biol. 2023 May 19;21(5):e3002115. doi: 10.1371/journal.pbio.3002115 (PMC10234549; doi:10.1371/journal.pbio.3002115)
Supplement: S3 Table — (XLSX) [file pbio.3002115.s003.xlsx]

## Sheet: GOanalysis_Group1
Sequence (5' to 3')
tttcatccagtgctggaacg
gagaactgcctgatcagctc
ttgtccagcagatactgatg
tagtaataggcccagttatc
atccatgtacatctcgttga
gagttgatcggcaaagggat
tggacggtcttgaagcgacg
cacagcggctgattcttttc
ggcaaataaccaccacatgg
gcacgacgcaatacatttgg
caactttccacgatcgctag
tagaggatctgtgaggcgat
agacagggagcatcactgag
agattgcgttgattgcgttc
aaaccgcgcgcattaaagtt
agcgatttccggaattgtac
agctgcatggtcttgtcaaa
ggttccatcggtgcaaataa
aggagtgctcatagcaaagg
agcagctggacaacagcaat
gctcctcgatttttttgtag
caagtggtgttgcggtagac
ggcaaagcgcaattgcaatt
atttgtccacactcttggag
cacatagaagtccaggtcat
tctttccgtaactctggtag
gacctggcacgatttgataa
ccagttgaatgtacacatcc
tccgtacagcttgtagtgag
gagtggacgcactttcgtag
tacgcgaccgtgcagaaatc
aaaagctcccggagatgatc
aggatgttcttcaccatcac
tttgaacagctcgtgcatct
ctgcgagatgatgtaggact
gactggtggagagcaggaag
atgaagctgtccgtagagca
attgtaggagcagccataac
aagacgatctgttccggatg
atcctcacaggagtagaagg
agatcacgcattatgtccag
ctagttcgtctagttttgca
ccaatcctagcgacattcta
cctgcttaggtacattaact
tggtcgctagttacacttac
tggtcacaaatgaaacgccc
tatccatcttattcctcaga
catcagttttcgattccgat
