# Supplementary material for: Asynchronous transcription and translation of neurotransmitter-related genes characterize the initial stages of neuronal maturation in Drosophila
Source: PLoS Biol. 2023 May 19;21(5):e3002115. doi: 10.1371/journal.pbio.3002115 (PMC10234549; doi:10.1371/journal.pbio.3002115)
Supplement: S1 Data — (XLSX) [file pbio.3002115.s004.xlsx]

## Sheet: VGlut
Related to S4D Fig
	1	2
	6	11
	5	12
	0	1
	0	8
Mean	2.75	8
± SEM	1.601	2.483

## Sheet: ChAT
Related to S4D Fig
	1	2
	7	33
	16	10
	2	36
	5	41
	8	87
	22	35
	27	22
	4	14
	2	69
	8	94
	2	27
	8	20
Mean	9.25	40.67
± SEM	2.362	8.034

## Sheet: Gad1
Related to S4D Fig
	1	2
	1	94
	1	10
	2	39
	9	18
	0	29
	1	43
	8	98
	0	35
	17	43
	11	73
Mean	5	48.2
± SEM	1.862	9.572
