# Supplementary material for: Asynchronous transcription and translation of neurotransmitter-related genes characterize the initial stages of neuronal maturation in Drosophila
Source: PLoS Biol. 2023 May 19;21(5):e3002115. doi: 10.1371/journal.pbio.3002115 (PMC10234549; doi:10.1371/journal.pbio.3002115)
Supplement: S2 Data — (XLSX) [file pbio.3002115.s005.xlsx]

## Sheet: S2 Data
Related to S4F Fig
	set	rep	time	sample	class1	type1	n	gene	expr
916	DGRP	A	0h	DGRP.A_0h	N	Mi4	111	ChAT	0.0648768350315677
917	DGRP	A	0h	DGRP.A_0h	N	Mi4	111	Gad1	2.02853349998344
918	DGRP	A	0h	DGRP.A_0h	N	Mi4	111	VGlut	0.560162363786941
919	DGRP	A	0h	DGRP.A_0h	N	Mi9	77	ChAT	0.118010522051859
920	DGRP	A	0h	DGRP.A_0h	N	Mi9	77	Gad1	0.0375022032544412
921	DGRP	A	0h	DGRP.A_0h	N	Mi9	77	VGlut	5.73804607703408
928	DGRP	A	0h	DGRP.A_0h	N	Mi1	58	ChAT	0.743811219087913
929	DGRP	A	0h	DGRP.A_0h	N	Mi1	58	Gad1	0.159591259573261
930	DGRP	A	0h	DGRP.A_0h	N	Mi1	58	VGlut	0.548534765528122
934	DGRP	A	0h	DGRP.A_0h	N	L5	66	ChAT	0.427198755798649
935	DGRP	A	0h	DGRP.A_0h	N	L5	66	Gad1	0.0717154849002574
936	DGRP	A	0h	DGRP.A_0h	N	L5	66	VGlut	0.330998436620917
946	DGRP	A	0h	DGRP.A_0h	N	Dm10	16	ChAT	0
947	DGRP	A	0h	DGRP.A_0h	N	Dm10	16	Gad1	1.37405599823809
948	DGRP	A	0h	DGRP.A_0h	N	Dm10	16	VGlut	0.281151596941071
967	DGRP	A	0h	DGRP.A_0h	N	L1	23	ChAT	0.299584019912317
968	DGRP	A	0h	DGRP.A_0h	N	L1	23	Gad1	0.365858598758996
969	DGRP	A	0h	DGRP.A_0h	N	L1	23	VGlut	0.5828358111092
1045	DGRP	B	0h	DGRP.B_0h	N	Mi4	101	ChAT	0.222185093324105
1046	DGRP	B	0h	DGRP.B_0h	N	Mi4	101	Gad1	1.95958224052997
1047	DGRP	B	0h	DGRP.B_0h	N	Mi4	101	VGlut	0.138191547570791
1048	DGRP	B	0h	DGRP.B_0h	N	Mi9	87	ChAT	0.0621777691836165
1049	DGRP	B	0h	DGRP.B_0h	N	Mi9	87	Gad1	0.065311375027566
1050	DGRP	B	0h	DGRP.B_0h	N	Mi9	87	VGlut	3.58633793648664
1057	DGRP	B	0h	DGRP.B_0h	N	Mi1	41	ChAT	1.00491899040787
1058	DGRP	B	0h	DGRP.B_0h	N	Mi1	41	Gad1	0.155158804196342
1059	DGRP	B	0h	DGRP.B_0h	N	Mi1	41	VGlut	0.0864595671834067
1063	DGRP	B	0h	DGRP.B_0h	N	L5	88	ChAT	0.214790256322872
1064	DGRP	B	0h	DGRP.B_0h	N	L5	88	Gad1	0.0773607369582609
1065	DGRP	B	0h	DGRP.B_0h	N	L5	88	VGlut	0.0902535115614485
1072	DGRP	B	0h	DGRP.B_0h	N	Dm10	16	ChAT	0
1073	DGRP	B	0h	DGRP.B_0h	N	Dm10	16	Gad1	1.30672691318807
1074	DGRP	B	0h	DGRP.B_0h	N	Dm10	16	VGlut	0
979	DGRP	A	12h	DGRP.A_12h	N	Mi4	163	ChAT	0.228095626293626
980	DGRP	A	12h	DGRP.A_12h	N	Mi4	163	Gad1	1.62195977868938
981	DGRP	A	12h	DGRP.A_12h	N	Mi4	163	VGlut	0.48609020495314
982	DGRP	A	12h	DGRP.A_12h	N	Mi9	137	ChAT	0.14357327939555
983	DGRP	A	12h	DGRP.A_12h	N	Mi9	137	Gad1	0.224183996492503
984	DGRP	A	12h	DGRP.A_12h	N	Mi9	137	VGlut	6.32136394547119
991	DGRP	A	12h	DGRP.A_12h	N	Mi1	115	ChAT	0.606095538103386
992	DGRP	A	12h	DGRP.A_12h	N	Mi1	115	Gad1	0.204514520896611
993	DGRP	A	12h	DGRP.A_12h	N	Mi1	115	VGlut	0.367466821478421
997	DGRP	A	12h	DGRP.A_12h	N	L5	21	ChAT	0.529041765125005
998	DGRP	A	12h	DGRP.A_12h	N	L5	21	Gad1	0.329689733115976
999	DGRP	A	12h	DGRP.A_12h	N	L5	21	VGlut	0.965104487530516
1009	DGRP	A	12h	DGRP.A_12h	N	Dm10	27	ChAT	0.161920252783547
1010	DGRP	A	12h	DGRP.A_12h	N	Dm10	27	Gad1	0.559821457212503
1011	DGRP	A	12h	DGRP.A_12h	N	Dm10	27	VGlut	0.305802851941341
1033	DGRP	A	12h	DGRP.A_12h	N	L1	15	ChAT	0
1034	DGRP	A	12h	DGRP.A_12h	N	L1	15	Gad1	0
1035	DGRP	A	12h	DGRP.A_12h	N	L1	15	VGlut	3.27315311197488
1099	DGRP	B	12h	DGRP.B_12h	N	Mi4	134	ChAT	0.184144576622695
1100	DGRP	B	12h	DGRP.B_12h	N	Mi4	134	Gad1	1.88651395976457
1101	DGRP	B	12h	DGRP.B_12h	N	Mi4	134	VGlut	0.181463414381817
1102	DGRP	B	12h	DGRP.B_12h	N	Mi9	116	ChAT	0.115389843294573
1103	DGRP	B	12h	DGRP.B_12h	N	Mi9	116	Gad1	0.129594964945607
1104	DGRP	B	12h	DGRP.B_12h	N	Mi9	116	VGlut	3.92717873763285
1111	DGRP	B	12h	DGRP.B_12h	N	Mi1	71	ChAT	0.499193002382097
1112	DGRP	B	12h	DGRP.B_12h	N	Mi1	71	Gad1	0.100729481383287
1113	DGRP	B	12h	DGRP.B_12h	N	Mi1	71	VGlut	0.200103410671797
1117	DGRP	B	12h	DGRP.B_12h	N	L5	14	ChAT	0.603336448626504
1118	DGRP	B	12h	DGRP.B_12h	N	L5	14	Gad1	0.270415160035685
1119	DGRP	B	12h	DGRP.B_12h	N	L5	14	VGlut	0.109670768353403
1129	DGRP	B	12h	DGRP.B_12h	N	Dm10	49	ChAT	0
1130	DGRP	B	12h	DGRP.B_12h	N	Dm10	49	Gad1	0.585463075775355
1131	DGRP	B	12h	DGRP.B_12h	N	Dm10	49	VGlut	0.0804710148711257
1150	DGRP	B	12h	DGRP.B_12h	N	L1	16	ChAT	0.737011229123223
1151	DGRP	B	12h	DGRP.B_12h	N	L1	16	Gad1	0
1152	DGRP	B	12h	DGRP.B_12h	N	L1	16	VGlut	0.746919295843083
7	DGRP	A	24h	DGRP.A_24h	N	Mi9	88	ChAT	0.0256863389774782
8	DGRP	A	24h	DGRP.A_24h	N	Mi9	88	Gad1	0.123311131974081
9	DGRP	A	24h	DGRP.A_24h	N	Mi9	88	VGlut	10.7197315535197
13	DGRP	A	24h	DGRP.A_24h	N	Mi4	98	ChAT	0.055472229309634
14	DGRP	A	24h	DGRP.A_24h	N	Mi4	98	Gad1	1.52240681117432
15	DGRP	A	24h	DGRP.A_24h	N	Mi4	98	VGlut	0.221343054569871
22	DGRP	A	24h	DGRP.A_24h	N	L1	47	ChAT	0.0354491765156295
23	DGRP	A	24h	DGRP.A_24h	N	L1	47	Gad1	0.199405770803007
24	DGRP	A	24h	DGRP.A_24h	N	L1	47	VGlut	6.55919780571607
28	DGRP	A	24h	DGRP.A_24h	N	Mi1	41	ChAT	0.758252710987277
29	DGRP	A	24h	DGRP.A_24h	N	Mi1	41	Gad1	0
30	DGRP	A	24h	DGRP.A_24h	N	Mi1	41	VGlut	0.559587936177792
31	DGRP	A	24h	DGRP.A_24h	N	L5	61	ChAT	0.862628073266007
32	DGRP	A	24h	DGRP.A_24h	N	L5	61	Gad1	0.104836133549609
33	DGRP	A	24h	DGRP.A_24h	N	L5	61	VGlut	0.388042588082272
49	DGRP	A	24h	DGRP.A_24h	N	Dm10	46	ChAT	0.0311404246308303
50	DGRP	A	24h	DGRP.A_24h	N	Dm10	46	Gad1	0.872496445763577
51	DGRP	A	24h	DGRP.A_24h	N	Dm10	46	VGlut	0.150295005775279
457	DGRP	B	24h	DGRP.B_24h	N	Mi9	97	ChAT	0.196748308778397
458	DGRP	B	24h	DGRP.B_24h	N	Mi9	97	Gad1	0.0423332927021216
459	DGRP	B	24h	DGRP.B_24h	N	Mi9	97	VGlut	6.39011936239009
463	DGRP	B	24h	DGRP.B_24h	N	Mi4	125	ChAT	0.148536230833559
464	DGRP	B	24h	DGRP.B_24h	N	Mi4	125	Gad1	1.41708056736188
465	DGRP	B	24h	DGRP.B_24h	N	Mi4	125	VGlut	0.150520776559265
472	DGRP	B	24h	DGRP.B_24h	N	L1	31	ChAT	0.249733959669894
473	DGRP	B	24h	DGRP.B_24h	N	L1	31	Gad1	0.227826021723084
474	DGRP	B	24h	DGRP.B_24h	N	L1	31	VGlut	3.31266548930708
478	DGRP	B	24h	DGRP.B_24h	N	Mi1	45	ChAT	0.672708892188599
479	DGRP	B	24h	DGRP.B_24h	N	Mi1	45	Gad1	0.0311541037743197
480	DGRP	B	24h	DGRP.B_24h	N	Mi1	45	VGlut	0.149354034032271
481	DGRP	B	24h	DGRP.B_24h	N	L5	36	ChAT	0.269408446606252
482	DGRP	B	24h	DGRP.B_24h	N	L5	36	Gad1	0
483	DGRP	B	24h	DGRP.B_24h	N	L5	36	VGlut	0.104366362080144
499	DGRP	B	24h	DGRP.B_24h	N	Dm10	56	ChAT	0.0830799091118679
500	DGRP	B	24h	DGRP.B_24h	N	Dm10	56	Gad1	0.956518981379316
501	DGRP	B	24h	DGRP.B_24h	N	Dm10	56	VGlut	0.0549303327229731
70	DGRP	A	36h	DGRP.A_36h	N	Mi9	85	ChAT	0.085190626621566
71	DGRP	A	36h	DGRP.A_36h	N	Mi9	85	Gad1	0.0418225549161309
72	DGRP	A	36h	DGRP.A_36h	N	Mi9	85	VGlut	22.0710707180228
76	DGRP	A	36h	DGRP.A_36h	N	Mi4	107	ChAT	0.09696891748644
77	DGRP	A	36h	DGRP.A_36h	N	Mi4	107	Gad1	0.917812601173174
78	DGRP	A	36h	DGRP.A_36h	N	Mi4	107	VGlut	0.331828747085633
85	DGRP	A	36h	DGRP.A_36h	N	L1	165	ChAT	0.241199652459689
86	DGRP	A	36h	DGRP.A_36h	N	L1	165	Gad1	0.144956186678213
87	DGRP	A	36h	DGRP.A_36h	N	L1	165	VGlut	8.8550524742657
91	DGRP	A	36h	DGRP.A_36h	N	Mi1	95	ChAT	0.369453926072387
92	DGRP	A	36h	DGRP.A_36h	N	Mi1	95	Gad1	0.145143569523223
93	DGRP	A	36h	DGRP.A_36h	N	Mi1	95	VGlut	0.257049069670591
94	DGRP	A	36h	DGRP.A_36h	N	L5	171	ChAT	0.608349580816078
95	DGRP	A	36h	DGRP.A_36h	N	L5	171	Gad1	0.119943278044512
96	DGRP	A	36h	DGRP.A_36h	N	L5	171	VGlut	0.301304768227554
112	DGRP	A	36h	DGRP.A_36h	N	Dm10	63	ChAT	0.093056220097554
113	DGRP	A	36h	DGRP.A_36h	N	Dm10	63	Gad1	0.388311919318597
114	DGRP	A	36h	DGRP.A_36h	N	Dm10	63	VGlut	0.367622612813295
523	DGRP	B	36h	DGRP.B_36h	N	Mi9	133	ChAT	0.116133032408812
524	DGRP	B	36h	DGRP.B_36h	N	Mi9	133	Gad1	0.112809420144265
525	DGRP	B	36h	DGRP.B_36h	N	Mi9	133	VGlut	11.301005924417
529	DGRP	B	36h	DGRP.B_36h	N	Mi4	133	ChAT	0.0493118354712282
530	DGRP	B	36h	DGRP.B_36h	N	Mi4	133	Gad1	0.776074090774726
531	DGRP	B	36h	DGRP.B_36h	N	Mi4	133	VGlut	0.071174769200558
538	DGRP	B	36h	DGRP.B_36h	N	L1	180	ChAT	0.0615673016371379
539	DGRP	B	36h	DGRP.B_36h	N	L1	180	Gad1	0.0610816106557111
540	DGRP	B	36h	DGRP.B_36h	N	L1	180	VGlut	5.50066267291604
544	DGRP	B	36h	DGRP.B_36h	N	Mi1	95	ChAT	0.676002353704169
545	DGRP	B	36h	DGRP.B_36h	N	Mi1	95	Gad1	0.078020384891909
546	DGRP	B	36h	DGRP.B_36h	N	Mi1	95	VGlut	0.128425817620951
547	DGRP	B	36h	DGRP.B_36h	N	L5	128	ChAT	0.601395053560007
548	DGRP	B	36h	DGRP.B_36h	N	L5	128	Gad1	0.0532745660641239
549	DGRP	B	36h	DGRP.B_36h	N	L5	128	VGlut	0.166547384317864
565	DGRP	B	36h	DGRP.B_36h	N	Dm10	59	ChAT	0.0937407892651815
566	DGRP	B	36h	DGRP.B_36h	N	Dm10	59	Gad1	0.397689268055865
567	DGRP	B	36h	DGRP.B_36h	N	Dm10	59	VGlut	0.0710650967436562
136	DGRP	A	48h	DGRP.A_48h	N	Mi9	110	ChAT	0.104386361518159
137	DGRP	A	48h	DGRP.A_48h	N	Mi9	110	Gad1	0.135947308759952
138	DGRP	A	48h	DGRP.A_48h	N	Mi9	110	VGlut	30.7379269883171
142	DGRP	A	48h	DGRP.A_48h	N	Mi4	89	ChAT	0.123049767084819
143	DGRP	A	48h	DGRP.A_48h	N	Mi4	89	Gad1	0.251753307657114
144	DGRP	A	48h	DGRP.A_48h	N	Mi4	89	VGlut	0.16632576419943
151	DGRP	A	48h	DGRP.A_48h	N	L1	167	ChAT	0.125704743286546
152	DGRP	A	48h	DGRP.A_48h	N	L1	167	Gad1	0.0903620052829891
153	DGRP	A	48h	DGRP.A_48h	N	L1	167	VGlut	10.5662528967616
157	DGRP	A	48h	DGRP.A_48h	N	Mi1	96	ChAT	0.833513590589273
158	DGRP	A	48h	DGRP.A_48h	N	Mi1	96	Gad1	0.0825758370862144
159	DGRP	A	48h	DGRP.A_48h	N	Mi1	96	VGlut	0.245584533976688
160	DGRP	A	48h	DGRP.A_48h	N	L5	167	ChAT	0.806886193468748
161	DGRP	A	48h	DGRP.A_48h	N	L5	167	Gad1	0.0946361152426351
162	DGRP	A	48h	DGRP.A_48h	N	L5	167	VGlut	0.409946440893665
178	DGRP	A	48h	DGRP.A_48h	N	Dm10	53	ChAT	0.106748663235172
179	DGRP	A	48h	DGRP.A_48h	N	Dm10	53	Gad1	0.184652386572434
180	DGRP	A	48h	DGRP.A_48h	N	Dm10	53	VGlut	0.206656107441411
589	DGRP	B	48h	DGRP.B_48h	N	Mi9	126	ChAT	0.0837450302873085
590	DGRP	B	48h	DGRP.B_48h	N	Mi9	126	Gad1	0.116928705685943
591	DGRP	B	48h	DGRP.B_48h	N	Mi9	126	VGlut	17.0097067748741
595	DGRP	B	48h	DGRP.B_48h	N	Mi4	90	ChAT	0.0536768494416103
596	DGRP	B	48h	DGRP.B_48h	N	Mi4	90	Gad1	0.556367550407025
597	DGRP	B	48h	DGRP.B_48h	N	Mi4	90	VGlut	0.11646714532573
604	DGRP	B	48h	DGRP.B_48h	N	L1	142	ChAT	0.0927515653658259
605	DGRP	B	48h	DGRP.B_48h	N	L1	142	Gad1	0.0422983312848025
606	DGRP	B	48h	DGRP.B_48h	N	L1	142	VGlut	5.75823286692071
610	DGRP	B	48h	DGRP.B_48h	N	Mi1	85	ChAT	0.834576405074162
611	DGRP	B	48h	DGRP.B_48h	N	Mi1	85	Gad1	0.0818907553895893
612	DGRP	B	48h	DGRP.B_48h	N	Mi1	85	VGlut	0.129168305998901
613	DGRP	B	48h	DGRP.B_48h	N	L5	96	ChAT	1.15381977869967
614	DGRP	B	48h	DGRP.B_48h	N	L5	96	Gad1	0.0414448463039045
615	DGRP	B	48h	DGRP.B_48h	N	L5	96	VGlut	0.0773822573472463
631	DGRP	B	48h	DGRP.B_48h	N	Dm10	55	ChAT	0.150418622318666
632	DGRP	B	48h	DGRP.B_48h	N	Dm10	55	Gad1	0.368266529619449
633	DGRP	B	48h	DGRP.B_48h	N	Dm10	55	VGlut	0.0747507476692623
202	DGRP	A	60h	DGRP.A_60h	N	Mi9	56	ChAT	0.182156299982719
203	DGRP	A	60h	DGRP.A_60h	N	Mi9	56	Gad1	0.219801450685508
204	DGRP	A	60h	DGRP.A_60h	N	Mi9	56	VGlut	18.4769512211059
208	DGRP	A	60h	DGRP.A_60h	N	Mi4	32	ChAT	0.0353947219390644
209	DGRP	A	60h	DGRP.A_60h	N	Mi4	32	Gad1	1.82846591367615
210	DGRP	A	60h	DGRP.A_60h	N	Mi4	32	VGlut	0.343613545086263
217	DGRP	A	60h	DGRP.A_60h	N	L1	117	ChAT	0.109668307998826
218	DGRP	A	60h	DGRP.A_60h	N	L1	117	Gad1	0.0507996386874688
219	DGRP	A	60h	DGRP.A_60h	N	L1	117	VGlut	11.1629371356855
223	DGRP	A	60h	DGRP.A_60h	N	Mi1	58	ChAT	2.45231223064638
224	DGRP	A	60h	DGRP.A_60h	N	Mi1	58	Gad1	0.197099580293725
225	DGRP	A	60h	DGRP.A_60h	N	Mi1	58	VGlut	0.13540374925775
226	DGRP	A	60h	DGRP.A_60h	N	L5	125	ChAT	3.39449292361867
227	DGRP	A	60h	DGRP.A_60h	N	L5	125	Gad1	0.156831425488288
228	DGRP	A	60h	DGRP.A_60h	N	L5	125	VGlut	0.260653460582273
244	DGRP	A	60h	DGRP.A_60h	N	Dm10	22	ChAT	0
245	DGRP	A	60h	DGRP.A_60h	N	Dm10	22	Gad1	0.854969166838231
246	DGRP	A	60h	DGRP.A_60h	N	Dm10	22	VGlut	0.414496631193306
655	DGRP	B	60h	DGRP.B_60h	N	Mi9	86	ChAT	0.0972678741317642
656	DGRP	B	60h	DGRP.B_60h	N	Mi9	86	Gad1	0.0474697230598407
657	DGRP	B	60h	DGRP.B_60h	N	Mi9	86	VGlut	11.1804851643467
661	DGRP	B	60h	DGRP.B_60h	N	Mi4	78	ChAT	0.0596500612199582
662	DGRP	B	60h	DGRP.B_60h	N	Mi4	78	Gad1	3.12160157689575
663	DGRP	B	60h	DGRP.B_60h	N	Mi4	78	VGlut	0.150774058843629
670	DGRP	B	60h	DGRP.B_60h	N	L1	80	ChAT	0.0332841630641429
671	DGRP	B	60h	DGRP.B_60h	N	L1	80	Gad1	0
672	DGRP	B	60h	DGRP.B_60h	N	L1	80	VGlut	7.04488216141487
676	DGRP	B	60h	DGRP.B_60h	N	Mi1	79	ChAT	3.22594402545171
677	DGRP	B	60h	DGRP.B_60h	N	Mi1	79	Gad1	0
678	DGRP	B	60h	DGRP.B_60h	N	Mi1	79	VGlut	0.131877220168844
679	DGRP	B	60h	DGRP.B_60h	N	L5	81	ChAT	4.51654654961731
680	DGRP	B	60h	DGRP.B_60h	N	L5	81	Gad1	0.167608861557821
681	DGRP	B	60h	DGRP.B_60h	N	L5	81	VGlut	0.0712449768146418
697	DGRP	B	60h	DGRP.B_60h	N	Dm10	53	ChAT	0.159159104657505
698	DGRP	B	60h	DGRP.B_60h	N	Dm10	53	Gad1	1.40699370598223
699	DGRP	B	60h	DGRP.B_60h	N	Dm10	53	VGlut	0.0459409778574472
268	DGRP	A	72h	DGRP.A_72h	N	Mi9	67	ChAT	0.0780914053138277
269	DGRP	A	72h	DGRP.A_72h	N	Mi9	67	Gad1	0.163427581121401
270	DGRP	A	72h	DGRP.A_72h	N	Mi9	67	VGlut	19.9264950990869
274	DGRP	A	72h	DGRP.A_72h	N	Mi4	52	ChAT	0.0881922581669931
275	DGRP	A	72h	DGRP.A_72h	N	Mi4	52	Gad1	14.1581333568971
276	DGRP	A	72h	DGRP.A_72h	N	Mi4	52	VGlut	0.027886846332322
283	DGRP	A	72h	DGRP.A_72h	N	L1	79	ChAT	0.0530066546941463
284	DGRP	A	72h	DGRP.A_72h	N	L1	79	Gad1	0.163276309950586
285	DGRP	A	72h	DGRP.A_72h	N	L1	79	VGlut	17.3124049661398
289	DGRP	A	72h	DGRP.A_72h	N	Mi1	54	ChAT	7.80826849610868
290	DGRP	A	72h	DGRP.A_72h	N	Mi1	54	Gad1	0.0452220048631762
291	DGRP	A	72h	DGRP.A_72h	N	Mi1	54	VGlut	0.317722771154153
292	DGRP	A	72h	DGRP.A_72h	N	L5	58	ChAT	6.51123654791144
293	DGRP	A	72h	DGRP.A_72h	N	L5	58	Gad1	0.160832566970853
294	DGRP	A	72h	DGRP.A_72h	N	L5	58	VGlut	0.250352137986756
310	DGRP	A	72h	DGRP.A_72h	N	Dm10	41	ChAT	0.162091094114575
311	DGRP	A	72h	DGRP.A_72h	N	Dm10	41	Gad1	6.42058278987876
312	DGRP	A	72h	DGRP.A_72h	N	Dm10	41	VGlut	0.338423871673343
721	DGRP	B	72h	DGRP.B_72h	N	Mi9	102	ChAT	0.087995193174405
722	DGRP	B	72h	DGRP.B_72h	N	Mi9	102	Gad1	0.0800941467609585
723	DGRP	B	72h	DGRP.B_72h	N	Mi9	102	VGlut	11.9488814092606
727	DGRP	B	72h	DGRP.B_72h	N	Mi4	94	ChAT	0.0586994112919081
728	DGRP	B	72h	DGRP.B_72h	N	Mi4	94	Gad1	17.1114642273682
729	DGRP	B	72h	DGRP.B_72h	N	Mi4	94	VGlut	0.177421838556277
736	DGRP	B	72h	DGRP.B_72h	N	L1	43	ChAT	0.138252128262379
737	DGRP	B	72h	DGRP.B_72h	N	L1	43	Gad1	0.0132368455538098
738	DGRP	B	72h	DGRP.B_72h	N	L1	43	VGlut	11.0673986675423
742	DGRP	B	72h	DGRP.B_72h	N	Mi1	59	ChAT	9.50932988797337
743	DGRP	B	72h	DGRP.B_72h	N	Mi1	59	Gad1	0.151979090342481
744	DGRP	B	72h	DGRP.B_72h	N	Mi1	59	VGlut	0.148963914166572
745	DGRP	B	72h	DGRP.B_72h	N	L5	32	ChAT	7.71830965863829
746	DGRP	B	72h	DGRP.B_72h	N	L5	32	Gad1	0.0366697958225769
747	DGRP	B	72h	DGRP.B_72h	N	L5	32	VGlut	0.0325928243637881
763	DGRP	B	72h	DGRP.B_72h	N	Dm10	55	ChAT	0
764	DGRP	B	72h	DGRP.B_72h	N	Dm10	55	Gad1	7.77813321128889
765	DGRP	B	72h	DGRP.B_72h	N	Dm10	55	VGlut	0
334	DGRP	A	84h	DGRP.A_84h	N	Mi9	73	ChAT	0.211656972692945
335	DGRP	A	84h	DGRP.A_84h	N	Mi9	73	Gad1	0.172180043128638
336	DGRP	A	84h	DGRP.A_84h	N	Mi9	73	VGlut	29.7395931256206
340	DGRP	A	84h	DGRP.A_84h	N	Mi4	51	ChAT	0.0947592666984363
341	DGRP	A	84h	DGRP.A_84h	N	Mi4	51	Gad1	47.5077527325983
342	DGRP	A	84h	DGRP.A_84h	N	Mi4	51	VGlut	0.418251771859513
349	DGRP	A	84h	DGRP.A_84h	N	L1	48	ChAT	0.195448568407234
350	DGRP	A	84h	DGRP.A_84h	N	L1	48	Gad1	0.108579170216228
351	DGRP	A	84h	DGRP.A_84h	N	L1	48	VGlut	29.9141758037824
355	DGRP	A	84h	DGRP.A_84h	N	Mi1	31	ChAT	12.4636860240014
356	DGRP	A	84h	DGRP.A_84h	N	Mi1	31	Gad1	0.0606354596167839
357	DGRP	A	84h	DGRP.A_84h	N	Mi1	31	VGlut	0.580989808150679
358	DGRP	A	84h	DGRP.A_84h	N	L5	53	ChAT	10.8448808115556
359	DGRP	A	84h	DGRP.A_84h	N	L5	53	Gad1	0.0960637013050323
360	DGRP	A	84h	DGRP.A_84h	N	L5	53	VGlut	0.119653043121089
376	DGRP	A	84h	DGRP.A_84h	N	Dm10	34	ChAT	0.0394524006785813
377	DGRP	A	84h	DGRP.A_84h	N	Dm10	34	Gad1	13.2334418445634
378	DGRP	A	84h	DGRP.A_84h	N	Dm10	34	VGlut	0.45679955478135
787	DGRP	B	84h	DGRP.B_84h	N	Mi9	116	ChAT	0.0897518802293738
788	DGRP	B	84h	DGRP.B_84h	N	Mi9	116	Gad1	0.0400042503862371
789	DGRP	B	84h	DGRP.B_84h	N	Mi9	116	VGlut	19.2059408357485
793	DGRP	B	84h	DGRP.B_84h	N	Mi4	116	ChAT	0.0508879411905614
794	DGRP	B	84h	DGRP.B_84h	N	Mi4	116	Gad1	59.1389442491848
795	DGRP	B	84h	DGRP.B_84h	N	Mi4	116	VGlut	0.131062685312944
802	DGRP	B	84h	DGRP.B_84h	N	L1	26	ChAT	0.484239575501578
803	DGRP	B	84h	DGRP.B_84h	N	L1	26	Gad1	0.0624375624375624
804	DGRP	B	84h	DGRP.B_84h	N	L1	26	VGlut	17.6186965800586
808	DGRP	B	84h	DGRP.B_84h	N	Mi1	53	ChAT	19.9324304833557
809	DGRP	B	84h	DGRP.B_84h	N	Mi1	53	Gad1	0.142799537416309
810	DGRP	B	84h	DGRP.B_84h	N	Mi1	53	VGlut	0
811	DGRP	B	84h	DGRP.B_84h	N	L5	31	ChAT	13.730508929776
812	DGRP	B	84h	DGRP.B_84h	N	L5	31	Gad1	0.0592652296823976
813	DGRP	B	84h	DGRP.B_84h	N	L5	31	VGlut	0.038720519164721
829	DGRP	B	84h	DGRP.B_84h	N	Dm10	49	ChAT	0.118857058309967
830	DGRP	B	84h	DGRP.B_84h	N	Dm10	49	Gad1	11.9033671320452
831	DGRP	B	84h	DGRP.B_84h	N	Dm10	49	VGlut	0.240188700620585
394	DGRP	A	96h	DGRP.A_96h	N	Mi9	69	ChAT	0.195995128599688
395	DGRP	A	96h	DGRP.A_96h	N	Mi9	69	Gad1	0.0704400045325019
396	DGRP	A	96h	DGRP.A_96h	N	Mi9	69	VGlut	30.0101836690184
400	DGRP	A	96h	DGRP.A_96h	N	Mi4	78	ChAT	0.28788794611047
401	DGRP	A	96h	DGRP.A_96h	N	Mi4	78	Gad1	47.4082302471452
402	DGRP	A	96h	DGRP.A_96h	N	Mi4	78	VGlut	0.407302979423778
409	DGRP	A	96h	DGRP.A_96h	N	L1	96	ChAT	0.394080523635194
410	DGRP	A	96h	DGRP.A_96h	N	L1	96	Gad1	0.11927234944637
411	DGRP	A	96h	DGRP.A_96h	N	L1	96	VGlut	37.1464941535235
415	DGRP	A	96h	DGRP.A_96h	N	Mi1	57	ChAT	13.4570990404372
416	DGRP	A	96h	DGRP.A_96h	N	Mi1	57	Gad1	0.138948824983278
417	DGRP	A	96h	DGRP.A_96h	N	Mi1	57	VGlut	0.257588460072003
418	DGRP	A	96h	DGRP.A_96h	N	L5	87	ChAT	17.0195222754138
419	DGRP	A	96h	DGRP.A_96h	N	L5	87	Gad1	0.0632753253475737
420	DGRP	A	96h	DGRP.A_96h	N	L5	87	VGlut	0.423806132912696
436	DGRP	A	96h	DGRP.A_96h	N	Dm10	35	ChAT	0.422019897341523
437	DGRP	A	96h	DGRP.A_96h	N	Dm10	35	Gad1	12.54549527242
438	DGRP	A	96h	DGRP.A_96h	N	Dm10	35	VGlut	0.121575096234733
853	DGRP	B	96h	DGRP.B_96h	N	Mi9	99	ChAT	0.0533356823926213
854	DGRP	B	96h	DGRP.B_96h	N	Mi9	99	Gad1	0.0466607741282552
855	DGRP	B	96h	DGRP.B_96h	N	Mi9	99	VGlut	16.9755360772626
859	DGRP	B	96h	DGRP.B_96h	N	Mi4	111	ChAT	0.154180041168439
860	DGRP	B	96h	DGRP.B_96h	N	Mi4	111	Gad1	56.0251613957687
861	DGRP	B	96h	DGRP.B_96h	N	Mi4	111	VGlut	0.128515234941615
868	DGRP	B	96h	DGRP.B_96h	N	L1	57	ChAT	0.54542201789027
869	DGRP	B	96h	DGRP.B_96h	N	L1	57	Gad1	0.196266942106298
870	DGRP	B	96h	DGRP.B_96h	N	L1	57	VGlut	22.1271046679717
874	DGRP	B	96h	DGRP.B_96h	N	Mi1	100	ChAT	15.8965170690751
875	DGRP	B	96h	DGRP.B_96h	N	Mi1	100	Gad1	0.0434134966732889
876	DGRP	B	96h	DGRP.B_96h	N	Mi1	100	VGlut	0.100492101608646
877	DGRP	B	96h	DGRP.B_96h	N	L5	99	ChAT	16.348692470956
878	DGRP	B	96h	DGRP.B_96h	N	L5	99	Gad1	0.0568559453232168
879	DGRP	B	96h	DGRP.B_96h	N	L5	99	VGlut	0.0935938779186286
895	DGRP	B	96h	DGRP.B_96h	N	Dm10	52	ChAT	0
896	DGRP	B	96h	DGRP.B_96h	N	Dm10	52	Gad1	13.7393987323604
897	DGRP	B	96h	DGRP.B_96h	N	Dm10	52	VGlut	0.127327762290974
