# Supplementary material for: Asynchronous transcription and translation of neurotransmitter-related genes characterize the initial stages of neuronal maturation in Drosophila
Source: PLoS Biol. 2023 May 19;21(5):e3002115. doi: 10.1371/journal.pbio.3002115 (PMC10234549; doi:10.1371/journal.pbio.3002115)
Supplement: S3 Data — (XLSX) [file pbio.3002115.s006.xlsx]

## Sheet: Arm
Related to Fig 4B
	DMSO	MG132
	0.85558	1.51158
	1.10811	1.46086
	1.05755	1.3813
	0.880647	1.21242
	1.24226	1.12718
	0.855846
Mean	1	1.339
± SEM	0.06572	0.07325

## Sheet: VGlut
Related to Fig 4C
	DMSO	MG132
	0.52107	0.655644
	0.431175	1.20417
	1.23539	1.31021
	1.79414	0.626576
	0.795063	1.93033
	0.982928
	1.24023
Mean	1	1.145
± SEM	0.1786	0.2404

## Sheet: ChAT
Related to Fig 4C
	DMSO	MG132
	0.679502	0.457032
	0.959533	0.902346
	1.05361	1.06875
	1.39641	0.670783
	0.494063	1.0261
	1.05563
	1.36125
Mean	1	0.825
± SEM	0.1248	0.1151
