# Supplementary material for: Asynchronous transcription and translation of neurotransmitter-related genes characterize the initial stages of neuronal maturation in Drosophila
Source: PLoS Biol. 2023 May 19;21(5):e3002115. doi: 10.1371/journal.pbio.3002115 (PMC10234549; doi:10.1371/journal.pbio.3002115)
Supplement: S4 Data — (XLSX) [file pbio.3002115.s007.xlsx]

## Sheet: VGlut
Related to S4G Fig
	W1118	Pomp RNAi	Pros2 RNAi	Rpt5 RNAi
	0.728924	1.67581	0.900296	1.20671
	1.72952	1.46969	1.01086	1.05192
	1.04482	1.70267	0.930306	0.56229
	1.04087	1.04324	1.37414	1.08272
	0.387759	0.655479	1.25726	0.773939
	0.946101
	1.24383
	0.878184
Mean	1	1.309	1.095	0.9355
± SEM	0.1377	0.2016	0.0939	0.1171

## Sheet: ChAT
Related to S4G Fig
	W1118	Pomp RNAi	Pros2 RNAi	Rpt5 RNAi
	0.570099	0.807943	0.441991	1.05577
	0.755291	0.926865	0.56556	0.583262
	1.62133	1.02128	0.732142	0.659064
	1.31404	0.631376	1.03353	0.712624
	0.686298	0.622752	0.660425	0.486582
	1.24051
	0.858326
	0.954099
Mean	1	0.802	0.6867	0.6995
± SEM	0.1273	0.07904	0.0994	0.09685
